# Supplementary material for: The Diagnostic Value of the FIB-4 Index for Staging Hepatitis B-Related Fibrosis: A Meta-Analysis
Source: PLoS One. 2014 Aug 28;9(8):e105728. doi: 10.1371/journal.pone.0105728 (PMC4148327; doi:10.1371/journal.pone.0105728)
Supplement: File S2 — Search strategy of Pubmed database. This literature search was performed in November 2013. (CSV) [file pone.0105728.s002.csv]

Recent queries in pubmed
Search	Query	Items found	Time
#19	Search (((FIB-4) OR ((((Platelet) AND ((ALT) OR alanine aminotransferase)) AND ((AST) OR aspartate aminotransferase)) AND age))) AND (( "Hepatitis B/analysis"[Mesh] OR "Hepatitis B/anatomy and histology"[Mesh] OR "Hepatitis B/blood"[Mesh] OR "Hepatitis B/chemically induced"[Mesh] OR "Hepatitis B/classification"[Mesh] OR "Hepatitis B/complications"[Mesh] OR "Hepatitis B/diagnosis"[Mesh] OR "Hepati…	46	08:21:07
#17	Search (FIB-4) OR ((((Platelet) AND ((ALT) OR alanine aminotransferase)) AND ((AST) OR aspartate aminotransferase)) AND age)	412	08:20:54
#16	Search (((Platelet) AND ((ALT) OR alanine aminotransferase)) AND ((AST) OR aspartate aminotransferase)) AND age	271	08:20:03
#15	Search (ALT) OR alanine aminotransferase	47396	08:18:56
#14	Search (AST) OR aspartate aminotransferase	38521	08:18:17
#13	Search ( "Hepatitis B/analysis"[Mesh] OR "Hepatitis B/anatomy and histology"[Mesh] OR "Hepatitis B/blood"[Mesh] OR "Hepatitis B/chemically induced"[Mesh] OR "Hepatitis B/classification"[Mesh] OR "Hepatitis B/complications"[Mesh] OR "Hepatitis B/diagnosis"[Mesh] OR "Hepatitis B/economics"[Mesh] OR "Hepatitis B/embryology"[Mesh] OR "Hepatitis B/enzymology"[Mesh] OR "Hepatitis B/pathology"[Mesh] OR …	30859	08:17:47
